# Supplementary material for: Improving the Inhibitory Effect of Phages against Pseudomonas aeruginosa Isolated from a Burn Patient Using a Combination of Phages and Antibiotics
Source: Viruses. 2021 Feb 21;13(2):334. doi: 10.3390/v13020334 (PMC7926668; doi:10.3390/v13020334)
Supplement: Supplementary file 1 [file viruses-13-00334-s001.zip]

Archive with 5 entries (4 files):
- viruses-1097653-suppl/
- viruses-1097653-suppl/Figure S1.pdf
- viruses-1097653-suppl/Revised-Supplementary-Aghaee-KhanMirzaei et al.pdf
- viruses-1097653-suppl/Table S1.xlsx
- viruses-1097653-suppl/Table S2.xlsx
