# Supplementary material for: Improving the Inhibitory Effect of Phages against Pseudomonas aeruginosa Isolated from a Burn Patient Using a Combination of Phages and Antibiotics
Source: Viruses. 2021 Feb 21;13(2):334. doi: 10.3390/v13020334 (PMC7926668; doi:10.3390/v13020334)
Supplement: Supplementary file 1 [file viruses-13-00334-s001.zip › viruses-1097653-suppl/Table S1.xlsx]

## Sheet: Sheet1
		P. aeruginosa isolate #
Phages	Isolation sources	17	10	56	52	45	14	12	22	7	9	32	6
17	River	-	0.5	0.4	0.03	0.9	0.7	0.4	0.9	0.5	0.3	0.6	0.8
45	Soil	0.2	4.1	0.13	0.13	-	2.2	NP	0.1	0.85	NP	0.3	1.02
6	Soil	0.26	2	0.05	0.6	3.3	6.8	0.007	0.6	6.25	NP	0.4	-
32	Sewage	2.2	0.9	0.04	2.4	0.4	0.54	0.38	0.7	1.98	NP	-	1.94
