# Supplementary material for: Improving the Inhibitory Effect of Phages against Pseudomonas aeruginosa Isolated from a Burn Patient Using a Combination of Phages and Antibiotics
Source: Viruses. 2021 Feb 21;13(2):334. doi: 10.3390/v13020334 (PMC7926668; doi:10.3390/v13020334)
Supplement: Supplementary file 1 [file viruses-13-00334-s001.zip › viruses-1097653-suppl/Table S2.xlsx]

## Sheet: Sheet1
	Incubation times	1h				2h				4h				24h				48h
	MIC/Drug	0.25/ Genta	1/ Genta	0.25/Cipro	1/Cipro	0.25/ Genta	1/ Genta	0.25/Cipro	1/Cipro	0.25/ Genta	1/ Genta	0.25/Cipro	1/Cipro	0.25/ Genta	1/ Genta	0.25/Cipro	1/Cipro	0.25/ Genta	1/ Genta	0.25/Cipro	1/Cipro
P. aeruginosa isolates #	13	0	0	0	0	0	0	1	1	0	0	1	1	0	0	0	0	0	0	0	0
	17	0	0	0	0	0	0	1	1	0	0	1	1	0	0	0	0	0	0	0	0
	7	0	0	0	0	0	0	0	0	0	0	0	0	0	0	0	0	0	0	0	0
	9	0	0	0	0	1	1	0	0	1	1	0	0	0	0	0	0	0	0	0	0
	6	0	0	0	0	0	0	0	0	0	0	0	0	1	1	0	0	1	1	0	0
	32	0	0	0	0	0	0	1	1	0	0	1	1	0	0	0	0	0	0	0	0
	22	0	0	0	0	0	0	1	1	0	0	1	1	0	0	0	0	0	0	0	0
	12	0	0	0	0	0	0	0	0	0	0	0	0	0	0	0	0	0	0	0	0
	10	0	0	0	0	1	0	1	1	1	0	1	1	0	0	0	0	0	0	0	0
	52	0	0	0	0	0	0	0	0	0	0	0	0	0	0	0	0	0	0	0	0
